# Supplementary material for: An Assessment of Mass Flows, Removal and Environmental Emissions of Bisphenols in a Sequencing Batch Reactor Wastewater Treatment Plant
Source: Molecules. 2022 Dec 6;27(23):8634. doi: 10.3390/molecules27238634 (PMC9736069; doi:10.3390/molecules27238634)
Supplement: Supplementary file 1 [file molecules-27-08634-s001.zip]

Archive with 1 entries (1 files):
- molecules supplementary.pdf
